# Supplementary material for: Repurposing Sulfasalazine as a Radiosensitizer in Hypoxic Human Colorectal Cancer
Source: Cancers (Basel). 2023 Apr 18;15(8):2363. doi: 10.3390/cancers15082363 (PMC10137052; doi:10.3390/cancers15082363)
Supplement: Supplementary file 1 [file cancers-15-02363-s001.zip]

Archive with 1 entries (1 files):
- cancers-2331462-supplementary.pdf
